# Supplementary material for: Impact of Superiors’ Ethical Leadership on Subordinates’ Unethical Pro-Organizational Behavior: Mediating Effects of Followership
Source: Behav Sci (Basel). 2023 May 31;13(6):454. doi: 10.3390/bs13060454 (PMC10294972; doi:10.3390/bs13060454)
Supplement: Supplementary file 1 [file behavsci-13-00454-s001.zip]

Archive with 1 entries (1 files):
- behavsci-2363076-supplementary.pdf
